# Supplementary material for: Whole-body MRI evaluation in neurofibromatosis type 1 patients younger than 3 years old and the genetic contribution to disease progression
Source: Orphanet J Rare Dis. 2022 Jan 29;17:24. doi: 10.1186/s13023-022-02174-3 (PMC8800361; doi:10.1186/s13023-022-02174-3)
Supplement: Supplementary file 1 — Additional file 1: Table S1. Detailed imaging parameters of WBMRI. Table S2. The frequency of phenotypes according to the affected functional domains. Table S3. The detailed clinical and radiological findings of the patients who progress to NF1+. [file 13023_2022_2174_MOESM1_ESM.xlsx]

## Sheet: Supp Table 1
S
	Additional file 1: Table S1. Detailed imaging parameters of WBMRI
		Whole body		Brain			Orbit
	Plane	STIR coronal	STIR sagittal	T1 axial	T2 axial	FLAIR axial	Coronal T2 with Fat suppession
	Echo Train Length	50	53		16	29	16
	TR	4000-8000	5550	475	3000	11000	5550
	TE	60	60	10	80	125	65
	TI	220	220			2800	230
	Slice	5mm	5mm	5mm	5mm	5mm	3mm
	Thickness
	Gap	1	1.5	1.5	1.5	1.5	0
	Matrix	560	512	560	512	560	512
	FOV	30-50cm	30-40cm	19-22cm	19-22cm	19-22cm	18cm

## Sheet: Supp Table 2
Additional file 1: Table S2. The frequency of phenotypes according to the affected functional domains.
			CSRD(-)	CSRD(+)	p-value	TUB(-)	TUB(+)	p-value	GRD(-)	GRD(+)	p-value	SEC14(-)	SEC14(+)	p-value	PH(-)	PH(+)	p-value	SYN(-)	SYN(+)	p-value
	Clinical findings
		café au lait spot	40/40 (100%)	26/26 (100%)	-	31/31 (100%)	35/35 (100%)	-	21/21 (100%)	45/45 (100%)	-	22/22 (100%)	44/44 (100%)	-	20/20 (100%)	46/46 (100%)	-	14/14 (100%)	52/52 (100%)	-
		axillary freckling	15/35 (42.9%)	10/23 (43.5%)	1	9/26 (34.6%)	16/31 (50.0%)	0.292	7/17 (41.2%)	18/41 (43.9%)	1	7/19 (36.8%)	18/39 (46.2%)	0.579	7/17 (41.2%)	18/41 (43.9%)	1	5/12 (41.7%)	20/46 (43.5%)	1
		cutaneous neurofibroma	4/21 (19.0%)	3/15 (20.0%)	1	3/17 (17.6%)	4/19 (21.1%)	1	1/12 (8.3%)	6/24 (25.0%)	0.384	0/12 (0.0%)	7/24 (29.2%)	0.07	0/11 (0.0%)	7/25 (28.0%)	0.076	0/8 (0.0%)	7/28 (25.0%)	0.309
		relative macrocephaly	20/37 (54.1%)	14/26 (53.8%)	1	18/28 (64.3%)	16/35 (45.7%)	0.204	13/21 (61.9%)	21/42 (50.0%)	0.429	15/21 (71.4%)	19/42 (45.2%)	0.063	14/19 (73.7%)	20/44 (45.5%)	0.055	8/13 (61.5%)	26/50 (52.0%)	0.756
		Lisch nodules	3/11 (27.3%)	5/11 (45.5%)	0.659	1/8 (12.5%)	7/14 (50.0%)	0.167	1/7 (14.3%)	7/15 (46.7%)	0.193	1/7 (14.3%)	7/15 (46.7%)	0.193	1/7 (14.3%)	7/15 (46.7%)	0.193	0/5 (0.0%)	8/17 (47.1%)	0.115
		Short stature	1/40 (2.5%)	1/26 (3.8%)	1	1/31 (3.2%)	1/35 (2.9%)	1	1/21 (4.8%)	1/45 (2.2%)	0.538	1/22 (4.5%)	1/44 (2.3%)	1	1/20 (5.0%)	1/46 (2.2%)	0.517	0/14 (0.0%)	2/52 (3.8%)	1
		Developmental delay	2/23 (8.7%)	2/15 (13.3%)	1	2/19 (10.5%)	2/19 (10.5%)	1	2/12 (16.7%)	2/26 (7.7%)	0.577	2/12 (16.7%)	2/26 (7.7%)	0.577	1/11 (9.1%)	3/27 (11.1%)	1	0/7 (0.0%)	4/31 (12.9%)	1
		Seizure	1/20 (5.0%)	1/14 (7.1%)	1	0/15 (0.0%)	2/19 (10.5%)	0.492	0/9 (0.0%)	2/25 (8.0%)	1	0/11 (0.0%)	2/23 (8.7%)	1	0/11 (0.0%)	2/23 (8.7%)	1	0/7 (0.0%)	2/27 (7.4%)	1
		cardiac anomaly	1/5 (20.0%)	1/5 (20.0%)	1	1/5 (50.0%)	1/5 (50.0%)	1	1/4 (25.0%)	1/6 (16.7%)	1	0/4 (0.0%)	2/6 (33.3%)	0.467	0/4 (0.0%)	2/6 (33.3%)	0.467	0/2 (0.0%)	2/8 (25.0%)	1
		Hearing defect	0/8 (0.0%)	0/8 (0.0%)	-	0/6 (0.0%)	0/10 (0.0%)	-	0/4 (0.0%)	0/12 (0.0%)	-	0/5 (0.0%)	0/11 (0.0%)	-	0/5 (0.0%)	0/11 (0.0%)	-	0/3 (0.0%)	0/13 (0.0%)	-
	Radiologic findings
		FASI	29/40 (72.5%)	17/26 (65.4%)	0.591	20/31 (64.5%)	26/35 (74.3%)	0.431	11/21 (52.4%)	35/45 (77.8%)	0.047	12/22 (54.5%)	34/44 (77.3%)	0.088	11/20 (55.0%)	35/46 (76.1%)	0.144	9/14 (64.3%)	37/42 (71.2%)	0.745
		Optic pathway	5/40 (12.5%)	6/26 (23.1%)	0.319	3/31 (9.7%)	8/35 (22.9%)	0.196	1/21 (4.8%)	10/45 (22.2%)	0.153	1/22 (4.5%)	10/44 (22.7%)	0.084	1/20 (5.0%)	10/46 (21.7%)	0.152	0/14 (0.0%)	11/52 (21.2%)	0.102
		Moyamoya disease	0/40 (0.0%)	1/26 (3.8%)	0.394	0/31 (0.0%)	1/35 (2.9%)	1	0/21 (0.0%)	1/45 (2.2%)	1	0/22 (0.0%)	1/44 (2.3%)	1	0/20 (0.0%)	1/46 (2.2%)	1	0/14 (0.0%)	1/52 (1.9%)	1
		Aneurysm	0/40 (0.0%)	0/26 (0.0%)	-	0/31 (0.0%)	0/35 (0.0%)	-	0/21 (0.0%)	0/45 (0.0%)	-	0/22 (0.0%)	0/44 (0.0%)	-	0/20 (0.0%)	0/46 (0.0%)	-	0/14 (0.0%)	0/52 (0.0%)	-
		Sphenoid wing dysplasia	2/40 (5.0%)	3/26 (11.5%)	0.375	1/31 (3.2%)	4/35 (11.4%)	0.36	0/21 (0.0%)	5/45 (11.1%)	0.169	1/22 (4.5%)	4/44 (9.1%)	0.658	1/20 (5.0%)	4/46 (8.7%)	1	1/14 (7.1%)	4/52 (7.7%)	1
		Superficial neurofibroma	1/40 (2.5%)	1/26 (3.8%)	1	0/31 (0.0%)	2/35 (5.7%)	0.494	0/21 (0.0%)	2/45 (4.4%)	1	0/22 (0.0%)	2/44 (4.5%)	0.549	0/20 (0.0%)	2/46 (4.3%)	1	0/14 (0.0%)	2/52 (3.8%)	1
		Deep localized neurofibroma	4/40 (10.0%)	0/26 (0.0%)	0.148	2/31 (6.5%)	2/45 (5.7%)	1	1/21 (4.8%)	3/45 (6.7%)	1	2/22 (9.1%)	2/44 (4.5%)	0.596	2/20 (10.0%)	2/46 (4.3%)	0.579	2/14 (14.3%)	2/52 (3.8%)	0.195
		Plexiform neurofibroma	4/40 (10.0%)	4/26 (15.4%)	0.702	3/31 (9.7%)	5/35 (14.3%)	0.713	3/21 (14.3%)	5/45 (11.1%)	0.702	3/22 (13.6%)	5/44 (11.4%)	1	3/20 (15.0%)	5/46 (10.9%)	0.69	1/14 (7.1%)	7/52 (13.5%)	1
		Scoliosis	0/40 (0.0%)	1/26 (3.8%)	0.394	0/31 (0.0%	1/35 (2.9%)	1	0/21 (0.0%)	1/45 (2.2%)	1	0/22 (0.0%)	1/44 (2.3%)	1	0/20 (0.0%)	1/46 (2.2%)	1	0/14 (0.0%)	1/52 (1.9%	1
		Spine dysplasia	0/40 (0.0%)	0/26 (0.0%)	-	0/31 (0.0%)	0/35 (0.0%)	-	0/21 (0.0%)	0/45 (0.0%)	-	0/22 (0.0%)	0/44 (0.0%)	-	0/20 (0.0%)	0/46 (0.0%)	-	0/14 (0.0%)	0/52 (0.0%)	-
		Spine dural ectasia	3/40 (7.5%)	6/26 (23.1%)	0.138	3/31 (9.7%)	6/35 (17.1%)	0.484	2/21 (9.5%)	7/45 (15.6%)	0.707	3/22 (13.6%)	6/44 (13.6%)	1	3/20 (15.0%)	6/46 (13.0%)	1	1/14 (7.1%)	8/52 (15.4%)	0.671
		long bone dysplasia	2/40 (5.0%)	4/26 (15.4%)	0.202	2/31 (6.5%)	4/35 (11.4%)	0.676	2/21 (9.5%)	4/45 (8.9%)	1	2/22 (9.1%)	4/44 (9.1%)	1	2/20 (10.0%)	4/46 (8.7%)	1	1/14 (7.1%)	5/52 (9.6%)	1
		MPNST	0/40 (0.0%)	0/26 (0.0%)	-	0/31 (0.0%)	0/35 (0.0%)	-	0/21 (0.0%)	0/45 (0.0%)	-	0/22 (0.0%)	0/44 (0.0%)	-	0/20 (0.0%)	0/46 (0.0%)	-	0/14 (0.0%)	0/52 (0.0%)	-
		NF1+	15/40 (37.5%)	12/26 (46.2%)	0.61	10/31 (32.3%)	17/35 (48.6%)	0.215	7/21 (33.3%)	20/45 (44.4%)	0.433	8/22 (36.4%)	19/44 (43.2%)	0.791	7/20 (35.0%)	20/46 (43.5%)	0.593	3/14 (21.4%)	24/52 (46.2%)	0.13

## Sheet: Supp Table 3
	Additional file 1: Table S3. The detailed clinical and radiological findings of the patients who progress to NF1+
	Patient No.	Sex	inheritence	Genotype	baseline evaluation				follow-up				New NF1+
					age	clinical findings	radiologic findings		age	interval	changes in clinical findings	changes in radiologic findings
	3	female	familial	c.653del (p.K218fs)	2.73889	CALM	FASI, both optic nerve glioma		4.83333	2.09444	-	nerve root tumors	No
	5	male	sporadic	c.539T>G (p.L180*)	2.925	CALM, axillary frecklings, relative macrocephaly, Lisch nodules,	FASI, both optic nerve glioma, PN over 3cm,		4.75	1.825	-	increased optic nerve thickness and PN size	No
	7	male	familial	c.1393-?_8314+?del (exon 13-57del)	2.32778	CALM, cutaneous neurofibromas, relative macrocephaly,	FASI, PN over 3cm in left pelvis, spinal dura ectasia, body dysplasia of left pubis and ischium,		3.33333	1.00556	language delay, poor social relationship	-	No
	9	female	sporadic	c.4537C>T (p.R1513*)	1.04722	CALM, relative macrocephaly	FASI, Left optic nerve glioma		2	0.952778	language delay	incrased right optic nerve signal change with thickening, Left optic nerve signal change	No
	10	male	sporadic	c.2297T>G (p.I766S)	0.933333	CALM, relative macrocephaly	-		2.25	1.31667	fine motor delay	-	Yes
	12	male	sporadic	c.3212del (p.A1071fs)	2.73333	CALM, axillary freckling, relative macrocephaly, Lisch nodules	expansile FASI, deep localized neurofibrom on left posterir thigh (1.1cm)		4.91667	2.18333	-	increased extent of FASI, brain tumor on pons	Yes
	15	female	sporadic	c.3708_3708+1ins (TAC) (p.Trp1236_Asp1237insTyr)	1.16667	CALM, relative macrocephaly	FASI (IC), dural ectasia on lumbar spine level		2.08	0.913333	-	Left optic nerve nerve thickening with enhancement	Yes
	17	female	sporadic	c.573del (p.K191fs)	1.12778	CALM, Lisch nodules	-		2.08333	0.955556	-	PN over 3cm, diffuse superficial neurofibroma	Yes
	19	female	sporadic	c.3367G>T (p.1123*)	0.955556	CALM, axillary freckling	FASI		2	1.04444	-	Right optic nerve signal change with thickening	Yes
	20	female	sporadic	c.499_502del (p.C167fs)	1.35278	CALM, axillary freckling, relative macrocephaly	FASI		3.16667	1.81389	-	Right optic nerve signal change with thickening	Yes
	22	male	sporadic	c.2991-2A>T (IVS22(-2)A>T)	1.22778	CALM, axillary freckling	FASI		2.91667	1.68889	language delay	-	Yes
	23	female	sporadic	c.4870del (p.T1625fs)	0.747222	CALM, cutaneous neurofibromas, right ventricular hypertrophy	FASI		1.75	1.00278	fine motor/language delay	Left optic nerve signal change	Yes
	27	female	sporadic	c.4759del (p.Y1587fs)	0.919444	CALM, axillary freckling	FASI		1.91667	0.997222	language delay	-	Yes
	30	female	unknown	c.1260+1G>T (IVS11(+1)G>T)	1.46	CALMs, axillary freckling,	FASI, Right optic pathway signal change with thickening, PN in right hip around sacrum, sacral bony dysplasia		2.33333	0.875	Language delay	Right optic nerve signal change with thickening, increased PN size	No
	34	female	sporadic	c.3419C>A (p.S1140*)	1.05	CALM, axillary freckling	FASI		2	0.95	fine motor delay	-	Yes
	38	male	sporadic	c.1641+1G>A (IVS14(+1)G>A)	1.41944	CALM, axillary freckling, relative macrocephaly	FASI		2.41667	0.997222	-	Left optic nerve thickening with signal change	Yes
	41	female	sporadic	c.1185+1G>C (IVS10(+1)G>C)	1.27778	CALM, axillary frecklings,	FASI, Pseudoarthrosis in left tibia and fibula, right tibial dysplasia		2.25	0.972222	language delay	-	No
	50	male	familial	c.1307C>A (p.S436*)	1.82222	CALM, WEST syndrome, Deep Q-wave in lead V6	FASI, Moyamoya disease (left MCA), posterior fossa dura ectasia, Horseshoe kidney		2.83333	1.01111	developmental arrest, seizure	Left optic nerve signal change	No
	55	female	sporadic	c.4269G>T (p.K1423N)	1.05	CALM, relative macrocephaly	FASI, deel localized neurofibroma (right lower extremity (0.5cm, 1.3cm)		2.25	1.2	-	Lt neuroblastoma (6.3cm), progression of narrowing of left distal ICA	Yes
	* abbrivations: CALMs, café-au lait macules; FASI, focal areas of signal intensity.
